# Supplementary material for: A Treatment Model for Young Adults with Severe Mental Disorders in a Community Mental Health Center: The Crisalide Project and the Potential Space
Source: Int J Environ Res Public Health. 2022 Nov 18;19(22):15252. doi: 10.3390/ijerph192215252 (PMC9690010; doi:10.3390/ijerph192215252)
Supplement: Supplementary file 1 [file ijerph-19-15252-s001.zip]

Archive with 1 entries (1 files):
- ijerph-1910867-supplementary.pdf
